# Supplementary material for: Design and Synthesis of a Library of Lead-Like 2,4-Bisheterocyclic Substituted Thiophenes as Selective Dyrk/Clk Inhibitors
Source: PLoS One. 2014 Mar 27;9(3):e87851. doi: 10.1371/journal.pone.0087851 (PMC3968014; doi:10.1371/journal.pone.0087851)
Supplement: File S2 — Combined Supporting Information File S2 (containing additional experimental procedures and analytical data). 1) Synthetic procedures and analytical data of compounds 2, 3, 6, 7, 9–14, 16, 18, 21–24, 26–28, 31, 32, 34–40, 42–47. 2) Construction of the pET45b-Dyrk1A-cd expression plasmid. (ZIP) [file pone.0087851.s002.zip]

Archive with 1 entries (1 files):
- File_S2.docx
